# Supplementary material for: Early Childhood Caries and Its Associated Factors Among 5-Year-Old Children in Shenzhen City, China: A Cross-Sectional Study
Source: Dent J (Basel). 2025 Nov 24;13(12):552. doi: 10.3390/dj13120552 (PMC12731665; doi:10.3390/dj13120552)
Supplement: Supplementary file 1 [file dentistry-13-00552-s001.zip]

Archive with 2 entries (2 files):
- Figure S1 Distribution of dental caries according to tooth position.png
- Table S1 STROBE.docx
